# Supplementary material for: MicroRNA Expression Profiling in Canine Myxomatous Mitral Valve Disease Highlights Potential Diagnostic Tool and Molecular Pathways
Source: Vet Sci. 2025 Oct 23;12(11):1029. doi: 10.3390/vetsci12111029 (PMC12656886; doi:10.3390/vetsci12111029)
Supplement: Supplementary file 1 [file vetsci-12-01029-s001.zip]

Archive with 1 entries (1 files):
- vetsci-3933286-supplementary.pdf
